# Supplementary material for: Development of a novel, robust and cost-efficient process for valorizing dairy waste exemplified by ethanol production
Source: Microb Cell Fact. 2019 Mar 11;18:51. doi: 10.1186/s12934-019-1091-3 (PMC6410493; doi:10.1186/s12934-019-1091-3)
Supplement: Supplementary file 2 — Additional file 2. The components of delactose whey permeate. [file 12934_2019_1091_MOESM2_ESM.xlsx]

## Sheet: Sheet1
Components	Content
Protein	0.04
Lactose	0.12
Lactic acid	0.008
Sodium	0.009
Phosphorus	0.008
Chloride	0.017
Potassium	0.02
Calcium	0.009
Magnesium	0.001
